# Supplementary material for: Community Mobility and COVID-19 Dynamics in Jakarta, Indonesia
Source: Int J Environ Res Public Health. 2022 May 30;19(11):6671. doi: 10.3390/ijerph19116671 (PMC9180360; doi:10.3390/ijerph19116671)
Supplement: Supplementary file 1 [file ijerph-19-06671-s001.zip]

Archive with 1 entries (1 files):
- ijerph-1696397-supplementary.pdf
